# Supplementary material for: Dietary Curdlan Enhances Bifidobacteria and Reduces Intestinal Inflammation in Mice
Source: Nutrients. 2021 Apr 15;13(4):1305. doi: 10.3390/nu13041305 (PMC8071228; doi:10.3390/nu13041305)
Supplement: Supplementary file 1 [file nutrients-13-01305-s001.zip]

Archive with 2 entries (2 files):
- supplementary/Supplementary1.xlsx
- supplementary/Supplementary2.xlsx
