# Supplementary material for: Dietary Curdlan Enhances Bifidobacteria and Reduces Intestinal Inflammation in Mice
Source: Nutrients. 2021 Apr 15;13(4):1305. doi: 10.3390/nu13041305 (PMC8071228; doi:10.3390/nu13041305)
Supplement: Supplementary file 1 [file nutrients-13-01305-s001.zip › supplementary/Supplementary1.xlsx]

## Sheet: Sheet1
	baseMean	log2FoldChange	lfcSE	stat	pvalue	padj	Genus
MM_ASV_002	2.6469	-5.64668	0.923425	-6.11493	9.65972e-10	2.4042e-08	unclassified_Lachnospiraceae
MM_ASV_004	13.1787	-7.49195	1.54703	-4.84278	1.28032e-06	1.63881e-05	Lachnospiraceae UCG-001
MM_ASV_011	4.69613	-2.04863	0.462306	-4.43133	9.36543e-06	9.75747e-05	Lachnospiraceae FCS020 group
MM_ASV_016	5.64087	-7.19127	0.977851	-7.35416	1.92126e-13	9.56359e-12	[Eubacterium] xylanophilum group
MM_ASV_018	17.4289	-8.38531	0.764811	-10.9639	5.69871e-28	1.27651e-25	[Eubacterium] xylanophilum group
MM_ASV_019	7.666	-7.06416	0.895978	-7.88431	3.16277e-15	2.02417e-13	[Eubacterium] ventriosum group
MM_ASV_021	11.1407	-8.07815	1.39028	-5.81046	6.23026e-09	1.21355e-07	unclassified_Lachnospiraceae
MM_ASV_023	12.8589	-7.62221	1.3482	-5.65363	1.57095e-08	2.60661e-07	unclassified_Lachnospiraceae
MM_ASV_073	1.9347	-5.19806	1.15472	-4.50158	6.74504e-06	7.50116e-05	unclassified_Lachnospiraceae
MM_ASV_081	5.13289	-2.1142	0.655234	-3.22663	0.00125256	0.00676079	unclassified_Lachnospiraceae
MM_ASV_089	2.64066	-4.32369	1.2236	-3.53358	0.000409979	0.00262386	unclassified_Lachnospiraceae
MM_ASV_096	9.18232	-7.63957	1.10731	-6.89923	5.22839e-12	1.80178e-10	Roseburia
MM_ASV_099	3.74331	-5.91874	1.22836	-4.81842	1.44699e-06	1.8007e-05	Roseburia
MM_ASV_102	1.8372	-5.07587	1.26936	-3.99877	6.36718e-05	0.000500438	unclassified_Lachnospiraceae
MM_ASV_105	4.86282	-7.4829	1.29029	-5.79938	6.65595e-09	1.24244e-07	unclassified_Lachnospiraceae
MM_ASV_108	2.14958	-5.87843	1.44901	-4.05687	4.97348e-05	0.000405113	A2
MM_ASV_109	3.41379	-5.76618	1.10253	-5.22998	1.69531e-07	2.53166e-06	unclassified_Lachnospiraceae
MM_ASV_110	2.571	-5.87646	1.09961	-5.34412	9.08576e-08	1.40359e-06	unclassified_Lachnospiraceae
MM_ASV_113	1.92394	-5.56077	1.79556	-3.09695	0.00195522	0.00995384	A2
MM_ASV_115	2.54916	-5.93436	1.07116	-5.54012	3.02262e-08	4.83619e-07	A2
MM_ASV_117	1.40663	-4.95533	1.37799	-3.59605	0.00032309	0.00212859	NA
MM_ASV_120	1.58643	-5.06232	1.46649	-3.45201	0.000556434	0.00336868	unclassified_Lachnospiraceae
MM_ASV_121	7.91833	6.5698	1.55444	4.22647	2.37389e-05	0.000217041	unclassified_Lachnospiraceae
MM_ASV_125	17.5152	3.67892	1.00579	3.65773	0.000254457	0.0017538	Lachnospiraceae NK4A136 group
MM_ASV_129	2.23241	-5.85194	1.34104	-4.36375	1.27854e-05	0.000130178	unclassified_Lachnospiraceae
MM_ASV_146	1.98536	-5.39715	1.09	-4.95153	7.36318e-07	1.03085e-05	Lachnospiraceae UCG-008
MM_ASV_148	118.86	-4.19186	1.16023	-3.61297	0.000302714	0.00202412	Lachnospiraceae UCG-008
MM_ASV_155	24.3311	-2.4421	0.53571	-4.55862	5.14911e-06	6.07053e-05	unclassified_Lachnospiraceae
MM_ASV_163	45.1296	-10.3579	0.974023	-10.6341	2.068e-26	3.08821e-24	unclassified_Lachnospiraceae
MM_ASV_164	9.59425	-8.04978	1.12216	-7.17349	7.31092e-13	3.27529e-11	unclassified_Lachnospiraceae
MM_ASV_200	9.73853	2.57897	0.655493	3.93439	8.34067e-05	0.000644245	unclassified_Ruminococcaceae
MM_ASV_249	3.40131	-1.89044	0.607458	-3.11205	0.00185792	0.00956724	Ruminiclostridium 9
MM_ASV_282	7.91204	-7.2768	1.15836	-6.28201	3.34229e-10	9.3584e-09	Candidatus Saccharimonas
MM_ASV_283	25.0812	-4.85034	1.0796	-4.49271	7.03234e-06	7.50116e-05	Candidatus Saccharimonas
MM_ASV_417	201.431	2.5707	0.738043	3.48313	0.000495581	0.00308362	Mucispirillum
MM_ASV_455	310.112	7.67717	1.69843	4.52017	6.1791e-06	7.09805e-05	Rodentibacter
MM_ASV_457	29.356	-1.91006	0.517347	-3.69203	0.000222474	0.00155732	Desulfovibrio
MM_ASV_458	1046.81	6.69743	0.724892	9.2392	2.48336e-20	2.78136e-18	Akkermansia
MM_ASV_486	226.323	-3.50936	0.875755	-4.00724	6.14327e-05	0.000491462	Lactobacillus
MM_ASV_513	40.757	5.17686	1.57577	3.2853	0.00101875	0.00565967	unclassified_Enterococcaceae
MM_ASV_519	76.2544	6.00396	1.01207	5.93236	2.98619e-09	6.68906e-08	Erysipelatoclostridium
MM_ASV_546	3.82028	4.13971	1.21613	3.40402	0.000664026	0.00391426	Anaerovorax
MM_ASV_554	2.79547	4.73787	1.47072	3.22146	0.00127539	0.00680209	NA
MM_ASV_555	5.90697	-4.52982	1.06558	-4.25105	2.12767e-05	0.000202808	NA
MM_ASV_558	6.16747	-3.68794	0.9652	-3.82091	0.000132963	0.000960764	NA
MM_ASV_570	5.02045	-6.48681	1.05429	-6.15279	7.61328e-10	2.00632e-08	Ruminococcaceae UCG-014
MM_ASV_572	1.76265	-3.82728	1.15485	-3.3141	0.000919385	0.00521373	Ruminococcaceae UCG-014
MM_ASV_575	5.79987	-2.99805	0.948608	-3.16047	0.00157514	0.00820541	Ruminococcaceae UCG-014
MM_ASV_576	1.22033	-4.62909	1.39608	-3.31579	0.000913858	0.00521373	Ruminococcaceae UCG-014
MM_ASV_578	6.43522	-4.98763	1.15869	-4.30453	1.6734e-05	0.000166597	Ruminococcaceae UCG-014
MM_ASV_581	1.98547	-4.72066	1.37295	-3.43834	0.000585296	0.00349617	Ruminococcaceae UCG-014
MM_ASV_585	2.45698	-5.60329	1.67645	-3.34236	0.000830678	0.00483303	Ruminococcaceae UCG-014
MM_ASV_593	18.0536	2.78486	0.680466	4.09258	4.266e-05	0.000360597	Tyzzerella
MM_ASV_600	77.2638	3.18499	0.969837	3.28404	0.00102329	0.00565967	unclassified_Lachnospiraceae
MM_ASV_601	2.50551	-2.86267	0.81443	-3.51494	0.00043986	0.00277546	unclassified_Lachnospiraceae
MM_ASV_606	4.92963	-6.68318	1.3452	-4.96815	6.75931e-07	9.7683e-06	unclassified_Lachnospiraceae
MM_ASV_643	2.96623	-5.24511	1.10726	-4.73701	2.16896e-06	2.6262e-05	unclassified_Lachnospiraceae
MM_ASV_662	69.1747	-7.55944	0.855529	-8.83598	9.92218e-19	8.89027e-17	Lachnospiraceae NK4A136 group
MM_ASV_664	9.3269	-7.24379	0.885718	-8.17844	2.87531e-16	2.1469e-14	Lachnospiraceae NK4A136 group
MM_ASV_665	2.00523	-5.76437	1.80354	-3.19614	0.00139277	0.00734073	unclassified_Lachnospiraceae
MM_ASV_666	13.1023	-8.21235	1.38762	-5.9183	3.25278e-09	6.93926e-08	Lachnospiraceae NK4A136 group
MM_ASV_667	1.13419	-4.86233	1.2484	-3.89484	9.82655e-05	0.000726322	Lachnospiraceae NK4A136 group
MM_ASV_668	32.7997	-25.2896	4.3761	-5.77903	7.51344e-09	1.34641e-07	unclassified_Lachnospiraceae
MM_ASV_302	25.277	-3.87403	1.0621	-3.64752	0.000264782	0.00179731	Prevotellaceae NK3B31 group
MM_ASV_317	896.921	2.82821	0.481072	5.87898	4.12802e-09	8.40616e-08	Bacteroides
MM_ASV_318	12.6795	3.15619	0.772947	4.08332	4.43969e-05	0.00036833	Bacteroides
MM_ASV_319	83.1639	1.98601	0.479283	4.14371	3.41737e-05	0.000294419	Bacteroides
MM_ASV_328	4.05795	-3.71696	1.03554	-3.58939	0.000331452	0.00215203	Bacteroides
MM_ASV_347	43.9796	-2.54252	0.652561	-3.89621	9.77099e-05	0.000726322	NA
MM_ASV_351	60.4065	-2.40267	0.57173	-4.20245	2.64041e-05	0.00023658	NA
MM_ASV_352	362.398	2.06616	0.493835	4.18391	2.86537e-05	0.000251703	NA
MM_ASV_354	2.98847	-5.40147	0.936489	-5.76779	8.03186e-09	1.38395e-07	NA
MM_ASV_356	118.152	-4.40716	0.627542	-7.02289	2.17321e-12	8.8509e-11	Muribaculum
MM_ASV_364	37.0734	4.66645	1.03808	4.49527	6.94802e-06	7.50116e-05	NA
MM_ASV_366	43.156	-3.56246	1.03188	-3.45239	0.000555646	0.00336868	NA
MM_ASV_368	8.07412	-7.26742	0.944728	-7.69261	1.44167e-14	8.07334e-13	Muribaculum
MM_ASV_370	2.6758	-5.12296	1.04025	-4.92474	8.44746e-07	1.14681e-05	Muribaculum
MM_ASV_371	1.94767	-4.14016	0.975244	-4.24525	2.18345e-05	0.000203789	unclassified_Muribaculaceae
MM_ASV_377	2.37779	-4.8121	0.981828	-4.90116	9.5272e-07	1.25535e-05	NA
MM_ASV_378	215.838	-6.23881	0.911892	-6.84162	7.83045e-12	2.50575e-10	NA
MM_ASV_381	56.2958	2.00197	0.615948	3.25023	0.00115312	0.00629998	NA
MM_ASV_383	163.389	2.31141	0.593692	3.89328	9.88965e-05	0.000726322	NA
MM_ASV_391	258.067	-6.35743	0.504551	-12.6002	2.10654e-36	9.43729e-34	NA
MM_ASV_392	5.41434	-6.28929	1.05607	-5.9554	2.59433e-09	6.11717e-08	NA
MM_ASV_393	14.5259	-6.53435	0.934763	-6.99038	2.74148e-12	1.02349e-10	NA
MM_ASV_396	83.0345	-3.31815	0.889335	-3.73104	0.000190692	0.00135603	NA
MM_ASV_398	52.5005	-4.07596	0.614096	-6.63734	3.19391e-11	9.53915e-10	Muribaculum
MM_ASV_401	47.5493	-3.42993	0.800888	-4.28266	1.84674e-05	0.000179857	NA
