# Supplementary material for: Dietary Curdlan Enhances Bifidobacteria and Reduces Intestinal Inflammation in Mice
Source: Nutrients. 2021 Apr 15;13(4):1305. doi: 10.3390/nu13041305 (PMC8071228; doi:10.3390/nu13041305)
Supplement: Supplementary file 1 [file nutrients-13-01305-s001.zip › supplementary/Supplementary2.xlsx]

## Sheet: Sheet1
	pvalue	padjust	Genus	Effect
IS_ASV_247	0.378985	0.726313	Megasphaera	171.467
IS_ASV_166	0.000184889	0.00447433	Lachnoclostridium	-323.305
IS_ASV_338	0.39095	0.731058	Escherichia/Shigella	-33.1714
IS_ASV_210	0.443108	0.760512	Lachnoclostridium	-59.1143
IS_ASV_260	0.0171258	0.159402	Allisonella	-129.819
IS_ASV_385	0.131738	0.462038	Sutterella	-67.0571
IS_ASV_244	0.398759	0.731058	Mogibacterium	-61.9429
IS_ASV_327	0.778116	0.925359	Clostridium_sensu_stricto_1	4.91429
IS_ASV_060	3.43448e-06	0.000166229	Bacteroides	-246.781
IS_ASV_174	0.323607	0.686956	Dorea	23.3429		Effect = change in abundance with the addition of 1mg/ml of curdlan
IS_ASV_337	0.126916	0.45167	Bilophila	-39.8095
IS_ASV_144	0.263158	0.603575	Collinsella	123.886
IS_ASV_086	3.05566e-07	1.84867e-05	Bacteroides	-183.324
IS_ASV_237	0.146759	0.468796	Lachnospiraceae_UCG-004	-33.9619
IS_ASV_411	0.000890506	0.0143668	Bacteroides	44.1714
IS_ASV_204	1.78733e-09	4.32535e-07	NA	227.2
IS_ASV_272	0.869583	0.969243	Acidaminococcus	4.68571
IS_ASV_278	0.512216	0.801222	Phascolarctobacterium	-10.4286
IS_ASV_189	4.72557e-09	5.71794e-07	Blautia	150
IS_ASV_077	0.429728	0.750611	Paraprevotella	-8.65714
IS_ASV_200	0.0338461	0.21002	Coprococcus_3	125.019
IS_ASV_008	0.556262	0.830959	Bacteroides	7.32381
IS_ASV_282	0.000104819	0.00317077	Solobacterium	175.6
IS_ASV_038	7.04323e-05	0.00284077	Bacteroides	-48.181
IS_ASV_102	0.258041	0.601638	Parabacteroides	-8.70476
IS_ASV_236	0.000132048	0.00355062	Lachnospiraceae_UCG-004	56.8667
IS_ASV_003	0.00740288	0.0814317	Bacteroides	9.86667
IS_ASV_182	0.000669796	0.0115779	NA	-10.7048
IS_ASV_368	8.88139e-05	0.00307042	Sutterella	-13.419
IS_ASV_251	0.949691	0.97798	Megasphaera	-0.390476
IS_ASV_219	0.0632552	0.306155	Lachnoclostridium	4.87619
IS_ASV_138	0.0478795	0.251888	Bifidobacterium	22.219
IS_ASV_177	0.11148	0.415049	Dorea	98.5143
IS_ASV_023	0.0010132	0.0144232	Bacteroides	-22.1143
IS_ASV_254	0.967712	0.979859	Allisonella	-0.238095
IS_ASV_380	0.901268	0.969243	Sutterella	-0.838095
IS_ASV_258	0.996497	0.996497	Allisonella	-0.0190476
IS_ASV_161	0.740686	0.91452	Lachnoclostridium	2.08571
IS_ASV_185	4.4133e-08	3.56007e-06	Blautia	30.2571
IS_ASV_243	0.976055	0.984189	NA	-0.152381
IS_ASV_171	0.526449	0.801222	Dorea	3.4381
IS_ASV_240	0.529734	0.801222	Lachnospiraceae_UCG-004	-2.50476
IS_ASV_334	0.66532	0.894485	Desulfovibrio	1.38095
IS_ASV_217	0.0700167	0.319699	Lachnoclostridium	8.51429
IS_ASV_146	0.225022	0.579311	Slackia	7.12381
IS_ASV_265	0.147225	0.468796	Dialister	-4.61905
IS_ASV_153	0.0229292	0.171384	Lachnoclostridium	-3.84762
IS_ASV_123	0.0503515	0.253855	Alistipes	5.54286
IS_ASV_191	0.000550107	0.0102438	Marvinbryantia	11.7333
IS_ASV_397	0.680035	0.901229	Bacteroides	-1.31429
IS_ASV_196	0.727882	0.913211	Blautia	0.504762
IS_ASV_165	0.212761	0.564771	NA	-2.5619
IS_ASV_130	0.0148896	0.144132	Bifidobacterium	5.39048
IS_ASV_085	0.000319669	0.00703273	Bacteroides	-10.019
IS_ASV_270	0.0012983	0.0174549	Dialister	-5.82857
IS_ASV_225	0.0465118	0.251888	Lachnospiraceae_UCG-004	7.48571
IS_ASV_081	0.0189302	0.163243	NA	-3.14286
IS_ASV_233	0.0491236	0.252934	Lachnospiraceae_UCG-004	-3.27619
IS_ASV_087	0.0309115	0.207581	Bacteroides	-8.4381
IS_ASV_245	0.392373	0.731058	Megasphaera	1.33333
IS_ASV_047	0.820037	0.940516	Bacteroides	-0.514286
IS_ASV_332	0.403221	0.732344	Bilophila	-2.80952
IS_ASV_296	0.092383	0.372611	Butyricicoccus	-2.67619
IS_ASV_361	0.142686	0.468796	Sutterella	-1.6
IS_ASV_299	0.413252	0.740793	Faecalibacterium	-0.866667
IS_ASV_275	0.270533	0.606195	Acidaminococcus	1.66667
IS_ASV_062	0.00938537	0.097479	Bacteroides	-7.10476
IS_ASV_155	0.838938	0.957655	Lachnoclostridium	-0.304762
IS_ASV_257	0.455178	0.763022	Allisonella	-0.87619
IS_ASV_271	0.731233	0.913211	Megasphaera	0.419048
IS_ASV_169	0.21366	0.564771	Lachnoclostridium	-2.28571
IS_ASV_168	0.521091	0.801222	NA	-1.32381
IS_ASV_180	0.232661	0.584516	NA	-2.50476
IS_ASV_043	0.0850437	0.354837	Bacteroides	-1.9619
IS_ASV_071	0.00966733	0.097479	Bacteroides	-5.21905
IS_ASV_280	0.000550288	0.0102438	Phascolarctobacterium	12.181
IS_ASV_339	0.621023	0.868714	Bilophila	-0.657143
IS_ASV_228	0.937766	0.973989	Lachnospiraceae_UCG-004	0.0952381
IS_ASV_145	0.29769	0.643222	Collinsella	2.21905
IS_ASV_092	0.0811722	0.344626	Bacteroides	-3.73333
IS_ASV_173	0.0331124	0.21002	Dorea	2.10476
IS_ASV_221	0.662719	0.894485	Lachnoclostridium	0.361905
IS_ASV_364	0.0233706	0.171384	Sutterella	-1.89524
IS_ASV_387	0.644489	0.888498	Sutterella	-0.609524
IS_ASV_096	0.195813	0.555341	Bacteroides	-2.6
IS_ASV_079	0.10271	0.405361	Paraprevotella	-1.74286
IS_ASV_277	0.00367139	0.0444239	Succiniclasticum	4.28571
IS_ASV_379	0.380816	0.726313	Sutterella	0.8
IS_ASV_373	0.00281146	0.0358091	Sutterella	4.06667
IS_ASV_039	0.34795	0.717441	Bacteroides	-1
IS_ASV_336	0.350915	0.717441	Bilophila	-0.552381
IS_ASV_246	0.39768	0.731058	Megasphaera	0.619048
IS_ASV_407	0.517912	0.801222	Bacteroides	-0.819048
IS_ASV_140	0.0360252	0.217952	Bifidobacterium	2.00952
IS_ASV_163	0.597894	0.85112	Lachnoclostridium	0.485714
IS_ASV_045	0.906032	0.969243	Bacteroides	-0.190476
IS_ASV_248	0.849733	0.961369	Megasphaera	0.142857
IS_ASV_143	0.854109	0.961369	Olsenella	0.247619
IS_ASV_141	0.0515266	0.254479	Olsenella	2.5619
IS_ASV_226	0.0199862	0.163243	Lachnospiraceae_UCG-004	4.04762
IS_ASV_211	0.539314	0.810645	Lachnoclostridium	-0.714286
IS_ASV_212	0.294405	0.641855	NA	1.31429
IS_ASV_054	0.963035	0.979859	Bacteroides	-0.0285714
IS_ASV_027	0.884242	0.969243	Bacteroides	-0.133333
IS_ASV_125	0.0422823	0.243626	NA	1.9619
IS_ASV_384	0.141917	0.468796	Sutterella	1.25714
IS_ASV_159	0.000993421	0.0144232	NA	2.51429
IS_ASV_184	0.0226365	0.171384	NA	2.53333
IS_ASV_131	0.0670163	0.311884	Bifidobacterium	2.27619
IS_ASV_167	0.369049	0.726096	Lachnoclostridium	0.6
IS_ASV_115	0.909653	0.969243	Parabacteroides	0.0666667
IS_ASV_395	0.691388	0.904411	Bacteroides	0.4
IS_ASV_117	0.913171	0.969243	Parabacteroides	0.0761905
IS_ASV_014	0.436024	0.753698	Bacteroides	-0.552381
IS_ASV_124	0.507472	0.801222	Alistipes	-0.438095
IS_ASV_400	0.463079	0.76757	Bacteroides	-0.52381
IS_ASV_119	0.380154	0.726313	Parabacteroides	-0.761905
IS_ASV_350	0.327807	0.689819	Pseudomonas	1
IS_ASV_074	0.258555	0.601638	Bacteroides	1.07619
IS_ASV_410	0.885472	0.969243	Bacteroides	-0.104762
IS_ASV_098	0.788886	0.927243	Parabacteroides	0.228571
IS_ASV_256	0.489653	0.784741	Allisonella	0.47619
IS_ASV_120	0.685232	0.901229	Alistipes	0.238095
IS_ASV_157	0.517465	0.801222	NA	-0.390476
IS_ASV_099	0.907899	0.969243	Parabacteroides	0.104762
IS_ASV_031	0.0730427	0.327339	Bacteroides	-1.51429
IS_ASV_072	0.242976	0.593941	Bacteroides	-1.30476
IS_ASV_160	0.983494	0.987574	Lachnoclostridium	0.00952381
IS_ASV_021	0.119612	0.432032	Bacteroides	-0.990476
IS_ASV_034	0.0317376	0.207581	Bacteroides	-1.51429
IS_ASV_067	0.20657	0.561684	Bacteroides	-1.02857
IS_ASV_183	0.0455295	0.251888	Blautia	1.41905
IS_ASV_382	0.0779223	0.342858	Sutterella	1.3619
IS_ASV_214	0.171549	0.518935	Lachnoclostridium	1.01905
IS_ASV_274	0.929087	0.971194	Acidaminococcus	-0.0571429
IS_ASV_333	0.107605	0.406881	Bilophila	-0.87619
IS_ASV_383	0.381164	0.726313	Sutterella	0.514286
IS_ASV_118	0.561855	0.834165	Parabacteroides	-0.285714
IS_ASV_129	0.103853	0.405361	NA	0.885714
IS_ASV_224	0.065787	0.311884	Lachnoclostridium	0.92381
IS_ASV_048	0.752601	0.919845	Bacteroides	-0.228571
IS_ASV_259	0.0394983	0.233136	Allisonella	0.866667
IS_ASV_328	0.713099	0.908263	Paraprevotella	-0.209524
IS_ASV_208	0.456152	0.763022	Lachnospiraceae_NK4A136_group	0.238095
IS_ASV_012	0.218822	0.569407	Bacteroides	-0.866667
IS_ASV_203	0.144715	0.468796	NA	0.87619
IS_ASV_172	0.187909	0.541356	NA	0.495238
IS_ASV_242	0.580227	0.835803	Lachnospiraceae_UCG-004	-0.32381
IS_ASV_199	0.353347	0.717441	Coprococcus_3	0.780952
IS_ASV_049	0.457183	0.763022	Bacteroides	0.390476
IS_ASV_114	0.738145	0.91452	Parabacteroides	0.161905
IS_ASV_162	0.161925	0.502384	Lachnoclostridium	0.495238
IS_ASV_164	0.924773	0.971194	Lachnoclostridium	-0.0380952
IS_ASV_175	0.450128	0.763022	Dorea	0.371429
IS_ASV_040	0.466281	0.767618	Bacteroides	0.247619
IS_ASV_094	0.565492	0.834446	Bacteroides	-0.219048
IS_ASV_249	0.292521	0.641855	Megasphaera	-0.571429
IS_ASV_056	0.649852	0.888498	Bacteroides	0.114286
IS_ASV_273	0.626284	0.871038	Acidaminococcus	0.180952
IS_ASV_300	0.69956	0.908263	Subdoligranulum	-0.27619
IS_ASV_197	0.584875	0.837513	Agathobacter	-0.580952
IS_ASV_004	0.799064	0.927243	Bacteroides	0.142857
IS_ASV_398	0.65534	0.890968	Bacteroides	-0.247619
IS_ASV_403	0.964471	0.979859	Bacteroides	0.0190476
IS_ASV_401	0.394072	0.731058	Bacteroides	0.238095
IS_ASV_253	0.431136	0.750611	Megasphaera	-0.304762
IS_ASV_267	0.478452	0.776423	Dialister	-0.228571
IS_ASV_396	0.711393	0.908263	Bacteroides	-0.190476
IS_ASV_170	0.133662	0.462089	Dorea	0.6
IS_ASV_176	0.349217	0.717441	Dorea	-0.238095
IS_ASV_298	0.931062	0.971194	Faecalibacterium	0.0571429
IS_ASV_213	0.683805	0.901229	Lachnoclostridium	-0.133333
IS_ASV_190	0.00609887	0.0702822	Blautia	1.1619
IS_ASV_239	0.8008	0.927243	Lachnospiraceae_UCG-004	0.0857143
IS_ASV_302	0.790749	0.927243	Subdoligranulum	0.0761905
IS_ASV_192	0.214706	0.564771	Blautia	0.342857
IS_ASV_052	0.815381	0.939629	Bacteroides	-0.0380952
IS_ASV_104	0.178885	0.527929	Parabacteroides	-0.419048
IS_ASV_262	0.572949	0.835803	Allisonella	-0.12381
IS_ASV_234	0.236705	0.584516	Lachnospiraceae_UCG-004	-0.285714
IS_ASV_202	0.199647	0.555341	NA	0.361905
IS_ASV_076	0.234533	0.584516	Paraprevotella	0.247619
IS_ASV_370	0.26663	0.603575	Sutterella	0.390476
IS_ASV_187	0.580037	0.835803	Blautia	-0.142857
IS_ASV_194	0.0475814	0.251888	Blautia	0.542857
IS_ASV_121	0.875012	0.969243	Alistipes	0.047619
IS_ASV_378	0.177103	0.527929	Sutterella	-0.304762
IS_ASV_283	0.0190464	0.163243	Solobacterium	0.87619
IS_ASV_078	0.481254	0.776423	Paraprevotella	-0.152381
IS_ASV_250	0.525523	0.801222	Megasphaera	0.142857
IS_ASV_268	0.0811722	0.344626	Dialister	-0.466667
IS_ASV_222	0.144099	0.468796	Lachnoclostridium	-0.314286
IS_ASV_002	0.702382	0.908263	Bacteroides	0.104762
IS_ASV_390	0.0901736	0.369865	Bacteroides	0.409524
IS_ASV_408	0.8008	0.927243	Bacteroides	-0.0857143
IS_ASV_151	0.514541	0.801222	Lachnoclostridium	-0.171429
IS_ASV_112	0.199647	0.555341	Parabacteroides	0.361905
IS_ASV_393	0.419761	0.741476	Bacteroides	-0.171429
IS_ASV_218	0.867098	0.969243	Lachnoclostridium	0.047619
IS_ASV_044	0.26687	0.603575	Bacteroides	0.238095
IS_ASV_089	0.670762	0.89682	Bacteroides	0.0857143
IS_ASV_001	0.254981	0.601638	Bacteroides	-0.266667
IS_ASV_036	0.853629	0.961369	Bacteroides	0.0380952
IS_ASV_209	0.277873	0.61693	Lachnospiraceae_NK4A136_group	0.257143
IS_ASV_193	0.025561	0.181934	Blautia	0.447619
IS_ASV_025	0.317964	0.68095	Bacteroides	-0.161905
IS_ASV_053	0.906904	0.969243	Bacteroides	0.0285714
IS_ASV_068	0.749184	0.919845	Bacteroides	0.0666667
IS_ASV_113	0.151069	0.474787	Parabacteroides	0.257143
IS_ASV_345	0.405513	0.732344	Pseudomonas	0.171429
IS_ASV_365	0.417787	0.741476	Sutterella	0.133333
IS_ASV_255	0.762861	0.923062	Allisonella	-0.0571429
IS_ASV_263	0.20657	0.561684	Dialister	-0.171429
IS_ASV_223	0.762861	0.923062	Lachnoclostridium	0.0571429
IS_ASV_181	0.115347	0.42294	NA	-0.361905
IS_ASV_033	0.892868	0.969243	Bacteroides	-0.0190476
IS_ASV_057	0.732078	0.913211	Bacteroides	0.0571429
IS_ASV_100	0.732078	0.913211	Parabacteroides	-0.0571429
IS_ASV_409	0.909391	0.969243	Bacteroides	0.0190476
IS_ASV_137	0.367363	0.726096	Bifidobacterium	0.12381
IS_ASV_261	0.187347	0.541356	Allisonella	0.238095
IS_ASV_279	0.0202367	0.163243	Phascolarctobacterium	-0.219048
IS_ASV_297	0.959801	0.979859	Faecalibacterium	0.00952381
IS_ASV_317	0.234533	0.584516	Ruminococcaceae_UCG-014	0.12381
IS_ASV_216	0.367363	0.726096	Lachnoclostridium	0.12381
IS_ASV_232	0.94588	0.97798	Lachnospiraceae_UCG-004	0.00952381
IS_ASV_046	0.648312	0.888498	Bacteroides	0.0857143
IS_ASV_206	0.780055	0.925359	Fusicatenibacter	0.0380952
IS_ASV_195	0.574105	0.835803	Blautia	0.0761905
IS_ASV_005	0.780055	0.925359	Bacteroides	0.0380952
IS_ASV_029	0.780055	0.925359	Bacteroides	-0.0380952
IS_ASV_097	0.711393	0.908263	Bacteroides	-0.0380952
IS_ASV_108	0.0273229	0.188918	Parabacteroides	0.266667
IS_ASV_331	0.920059	0.971194	Brevundimonas	-0.00952381
IS_ASV_325	0.613515	0.863202	Romboutsia	-0.047619
IS_ASV_220	0.613515	0.863202	Lachnoclostridium	-0.047619
IS_ASV_179	0.476598	0.776423	NA	0.0666667
IS_ASV_007	0.107541	0.406881	Bacteroides	0.142857
IS_ASV_075	0.253446	0.601638	Paraprevotella	0.104762
IS_ASV_093	0.253446	0.601638	Bacteroides	0.104762
IS_ASV_101	0.17079	0.518935	Parabacteroides	-0.12381
IS_ASV_399	0.355756	0.717441	Bacteroides	-0.0857143
